# Supplementary material for: Guided genetic screen to identify genes essential in the regeneration of hair cells and other tissues
Source: NPJ Regen Med. 2018 Jun 4;3:11. doi: 10.1038/s41536-018-0050-7 (PMC5986822; doi:10.1038/s41536-018-0050-7)
Supplement: Supplementary file 10 — Supplemental table 1 [file 41536_2018_50_MOESM10_ESM.xlsx]

## Sheet: Sheet1
Genes	Mutated by	Mutations	References
aadac	viral insertion	intron 1	la029641
abcb6	viral insertion	intron 1	la013705
acvr2aa	CRISPR	7 del	Z001520
acvr2ab	CRISPR	5 del	Z001521
adam9	viral insertion	intron 1	la010624						)
adsl	viral insertion	intron 1	la024035
ak2	ENU	exon 4	hg16
aldh9a1a	viral insertion	intron 2	la010550
ankrd1a	CRISPR	5 del	Z001475
ankrd1b	CRISPR	4 del/ 25 ins compound	Z001476
arl5c	viral insertion	intron 1	la023919
atl3	viral insertion	exon 1	la012554
atl3	CRISPR	7 del	Z000386
basp1	CRISPR	1 del	Z001452
bin2b	viral insertion	exon 1	la025544
bmp4	viral insertion	intron 1	la010179
cacna1aa	viral insertion	intron 1	la010348
calm3b	viral insertion	intron 1	la029642
cav1	CRISPR	4 del	Z000001
cav3	CRISPR	4 del	Z000003
ccl19a.1	viral insertion	intron 1	la010958
cd99l2	viral insertion	exon 1	la025917
cdc25	viral insertion	exon 1	la012282
cdh1	viral insertion	intron 1	la011658
cdkn1ba	CRISPR	22 del/5 ins compound	Z000391
cebpa	CRISPR	8 del	Z001434
cebpb	CRISPR	10 ins	Z000407
cecr1a	viral insertion	intron 1	la023164
chd7	viral insertion	intron 1	la014852
chmp4c	viral insertion	intron 1	la029643
chordc1a	viral insertion	exon 1	la029644
churc1	CRISPR	2 del	Z001435
cldn7b	viral insertion	intron 1	la011820
cndp2	viral insertion	intron 1	la011261
ctnnb1	CRISPR	4 del	Z000014
cyc	ENU	ENU	m294
daam1a	viral insertion	exon 24	la013031
dlc	viral insertion	exon 4	la012690
duox	CRISPR	2 del	Z001489
eif4a1a	viral insertion	intron 1	la016053
elmsan1a	viral insertion	exon 1	la029645
entpd4	CRISPR	7 del	Z001468
esr2a	CRISPR	7 del	Z000388
esrp1	viral insertion	exon 1	la012899
esrp1	CRISPR	43 ins	Z000389
etf1	viral insertion	exon 2	la029646
fabp3	viral insertion	intron 1	la010367
fbn2a	CRISPR	4 del	Z001477
fbn2b	CRISPR	4 del	Z001479
fgf13a	viral insertion	intron 1	la012564
fgf13a	CRISPR	13 del/7 del compound	Z000383
fgf13ab	CRISPR	double mutant	this study
fgf13b	CRISPR	4 del	Z000384
fgf20b	CRISPR	8 del	Z001458
fgf20b	CRISPR	7 del	Z001494
fgfr2	CRISPR	5 ins	Z001459
foxa3	CRISPR	8 del/9 del compound	Z001445
foxn1	CRISPR	22 del/83 ins compound	Z001454
foxo1	CRISPR	2 ins/13 ins compound	Z001455
ftr02	viral insertion	exon 1	la023705
ftr82	CRISPR	2 del/4 ins compound	Z001446
fut8	CRISPR	2del	Z000027
gata1a	CRISPR	8 del/3 del compound	Z001436
gata1b	CRISPR	10del/8 del compound	Z001437
gdf11	CRISPR	2 del	Z001507
gemin5	CRISPR	1 del	Z000294
glmna	viral insertion	exon 1	la014801
gpr157	viral insertion	exon 1	la014360
gstal	viral insertion	intron 1	la012460
hdac1	CRISPR	17 del	Z001438
hif1ab	viral insertion	intron 1	la029647
hif1ab	CRISPR	8 del	Z000038
hmgb1a	viral insertion	intron 1	la027179
hmgcs1	viral insertion	intron 1	la027211
hsf1	CRISPR	4 del	Z001465
hsp27	CRISPR	1 del	Z000379
hsp47b	CRISPR	7 del	Z001429
hsp90aa1.2	CRISPR	2 ins/12 del compound	Z001464
hspa12A	CRISPR	8 ins	Z001430
hspa12AB	CRISPR	double mutant	this study
hspa12B	CRISPR	4 del	Z001431
hspa13	CRISPR	12 del	Z001432
hspa14	CRISPR	2 del	Z001433
hspa5	CRISPR	8 ins	Z000041
hspd1	viral insertion	intron 1	la026911
hspe1	CRISPR	10 del	Z000042
hyou1	viral insertion	intron 1	la011843
hyou1	CRISPR	9 del	Z000044
idh1	viral insertion	intron 1	la010378
idh1	CRISPR	12 del/3 del compound	Z000385
ifrd1	CRISPR	8 del	Z001447
igf2bp2b	CRISPR	11 del	Z000046
igfbp7	CRISPR	5 del	Z000048
il11ra	CRISPR	3 del	Z001442
il13	CRISPR	2 del	Z001467
il22	CRISPR	4 ins	Z001466
il6	CRISPR	9 del	Z001443
il6st	CRISPR	8 del	Z001444
ilf2	CRISPR	3 del/5 del compound	Z001448
ilf3b	CRISPR	20 ins	Z001449
Irf7	CRISPR	3 del/2 ins compound	Z000408
jun	viral insertion	exon	la021409
junbb	CRISPR	5 del	Z000057
kri1l	viral insertion	exon 1	la029648
krt15	CRISPR	2 del	Z000060
lef1	viral insertion	exon 1	la021271
lefty1	ENU	ENU	hg7, unpublished
lepa	CRISPR	8 del	Z001462
lepab	CRISPR	double mutant	this study
lepabr	CRISPR	triple mutant	this study
lepb	CRISPR	4 del/5 ins compound	Z001463
lepr	CRISPR	14 ins	Z001461
lin28a	CRISPR	11 del	Z001470
lin28b	CRISPR	5 del	Z001469
lrata	viral insertion	exon 1	la013604
lrpap1	viral insertion	intron 1	la021187
lrtomt	viral insertion	intron 1	la029649
man1a1	CRISPR	7 ins	Z000067
man1b1	CRISPR	4 del	Z000070
man2a1	CRISPR	7 del	Z000072
man2b1	CRISPR	10 del	Z000074
mbpa	CRISPR	7 del	Z001484
mchr1b	viral insertion	exon 1	la015145
mcm7	viral insertion	intron 1	la010422
mcoln1a	CRISPR	10 ins	Li, et al. HMG, 2017
mcoln1ab	CRISPR	double mutant	Li, et al. HMG, 2017
mcoln1b	CRISPR	4 del	Li, et al. HMG, 2017
med30	CRISPR	12 del/7 del compound	Z001439
mgat1b	CRISPR	5 del/46 del compound	Z000079
mgat2	CRISPR	4 del	Z000082
mgat3	CRISPR	4 del	Z000083
mgat4a	CRISPR	14 ins	Z000085
mgat4b	CRISPR	4 del	Z000088
mgat4c	CRISPR	1 del	Z000089
mgat5	CRISPR	5 del	Z000092
mgat5	CRISPR	49 kb del	hg29
mgat5	CRISPR	5 del	Z000091
mgat5	CRISPR	2 del	Z000093
mgat5:RFP	protein trap	intron 10	GBT0157
mgat5b	CRISPR	7 del/8 ins compound	Z000377
mgea5	CRISPR	2 ins	Z000094
mkx	CRISPR	3 del	Z001457
mllt3	viral insertion	exon 1	la016024
mmp2	CRISPR	7 ins	Z001487
mmp9	CRISPR	11 del/7 del compound	Z001453
mpzl2	viral insertion	exon 1	la015673
mpzl2b	CRISPR	6 del	Z000396
msxc:RFP	protein trap	intron 1	GBT0245
mta3	CRISPR	7 del/4 del compound	Z000381
mvp	viral insertion	intron 1	la015084
mxb	viral insertion	intron 1	la029650
net1	viral insertion	exon 1	la015318
nfe2	CRISPR	2 del	Z001440
nfkb2	viral insertion	intron 1	la012310
nhp2l1	viral insertion	exon 1	la010105
nr2c2	viral insertion	intron 1	la026664
nr4a1	CRISPR	17 del/18 del compound	Z000409
ntl	ENU		b195
ogt1	CRISPR	8 del/40 del compound	Z000111
ogt2	CRISPR	1 del	Z000114
opa3	viral insertion	exon 1	hg8
p53	ENU		zdf1
pa2g4b	viral insertion	exon 1	la011011
pank1a	viral insertion	exon 1	la013070
pdcd7	CRISPR	9 del	Z001428
pdlim1	viral insertion	intron 1	la011252
phf6	viral insertion	intron 1	la018958
phpt1	viral insertion	intron 1	la021821
ppp1r3b	viral insertion	exon 1	la021859
pprc1	CRISPR	2 ins/11 del compound	Z001450
prickle1b	viral insertion	intron 1	la015330
prickle2b	viral insertion	intron 1	la011602
prox1b	viral insertion	exon 1	la025864
prps1a	viral insertion	intron 1	la015591
prps1ab	viral insertion/ZFN	double mutant	this study
prps1b	ZFN	7 del	hg19
rab11a	viral insertion	intron 1	la013214
rbck1	viral insertion	exon 1	la014129
rdh12	viral insertion	intron 1	la012361
rftn2	viral insertion	intron 1	la011350
rmi1	viral insertion	intron 1	la010560
rnf40	viral insertion	intron 1	la010000
rnpc1	CRISPR	7 del	Z001420
rnpc2	CRISPR	7 del	Z001421
rnpc2l	CRISPR	5 del	Z001422
rnpc3	viral insertion	intron 1	la028632
rpa1	viral insertion	intron 2	la010246
rpn2	viral insertion	intron 1	la010031
rps17	viral insertion	exon 2	la011545
rps17	viral insertion	intron 1	la016168
rps17/rps20	viral insertion	double mutant	this study
rps20	viral insertion	intron 1	la029651
rras	viral insertion	intron 1	la024117
rxrbb	viral insertion	exon 1	la027690
sec61al1	viral insertion	exon 1	la011479
sec61al1	ENU	exon 6	c163
sesn1	viral insertion	intron 1	la013861
sesn1	CRISPR	8 del	Z000137
sfrp1a	viral insertion	intron 1	la029652
sgpl1	viral insertion	intron 1	la012328
si:ch73-290k24.5:RFP	protein trap	protein trap	GBT0262
si:dkey-42i9.6	viral insertion	intron 1	la029653
six1a	viral insertion	intron 1	la011534
slc7a7	viral insertion	exon 1	la011498
smg1	viral insertion	intron 1	la015167
smn1	ENU		fh229
smo	viral insertion	exon 1	la010329
snapc1b	viral insertion	exon 1	la010158
snrnp25	CRISPR	8 del	Z001426
snrnp35	CRISPR	3 del	Z001425
snrnp48	CRISPR	2 del	Z001427
soc3b	CRISPR	8 del	Z001423
socs3a	ENU	exon 2	hg36
socs3ab	ENU/CRISPR	double mutant	this study
spi1b	CRISPR	2 ins/5 ins compound	Z001499/Z001500
spp1	CRISPR	2 del/ 8 del compound	Z001474
sqt	insertion	exon 1	cz35
sqt	viral insertion	exon 2	hi975
stat3	CRISPR	5 del	Z001460
sult2st2	viral insertion	exon 1	la012263
sumf1	viral insertion	exon 1	la015919
taf5	CRISPR	8 del	Z001441
tcf7l1a	viral insertion	exon 3	la011723
tcf7l1a	viral insertion	intron 1	la011897
tcf7l1a/lef1	viral insertion	double mutant	this study
tef	viral insertion	intron 1	la010647
tgfb1a	CRISPR	4 del	Z001509
tgfb1b	CRISPR	5 del	Z001511
tgfb2	CRISPR	22 del	Z001514
tgfbi	viral insertion	exon 1	la018917
tgfbr2	CRISPR	19 ins	Z001504
tgfbr3	CRISPR	10 ins	Z001506
tgfbrap1	CRISPR	4 ins	Z001501
timp2a	CRISPR	4 del	Z001471
tmem184a	viral insertion	intron 1	la015234
tnfrsf11b	CRISPR	8 del	Z000401
tnfsf12	CRISPR	1 del	Z001451
tomm70a	viral insertion	intron 1	la025477
trabd	viral insertion	intron 1	la013200
tspan36	viral insertion	intron 1	la016338
tuba8l	viral insertion	intron 1	la010489
txn2	viral insertion	intron 1	la015282
ube2c	CRISPR	6 del	Z000403
vangl2	ENU		m209
vangl2/lef1	ENU/viral insertion	double mutant	this study
vangl2/tcf7l1a	ENU/viral insertion	double mutant	this study
wnt10a	CRISPR	46 ins	Z001495
wnt3a	CRISPR	4 del	Z001456
wu:fb72h05	viral insertion	intron 1	la029654
xpc	viral insertion	exon 1	la016323
zgc:113421	viral insertion	intron 1	la010778
zgc:92034	viral insertion	intron 1	la011034
zgc:92066	viral insertion	exon 2	la015170
zmat5	CRISPR	4 del	Z001424
