# Supplementary material for: Guided genetic screen to identify genes essential in the regeneration of hair cells and other tissues
Source: NPJ Regen Med. 2018 Jun 4;3:11. doi: 10.1038/s41536-018-0050-7 (PMC5986822; doi:10.1038/s41536-018-0050-7)
Supplement: Supplementary file 11 — Supplemental table 2 [file 41536_2018_50_MOESM11_ESM.xlsx]

## Sheet: sheet1
Genes	Mutations	Major embryonic phenotypes	Hair cell development	Hair cell regeneration
ctnnb1	CRISPR	at 2 dpf, small eye, small head, edema, short tail (Fig. 2)	nd_1	nd_1
hspe1	CRISPR	at 5 dpf, small or no swim bladder (Fig. 2)	normal (S.Fig. 5)	impaired (Fig. 3)
snapc1b	exon 1	at 5 dpf, no swim bladder (Fig. 2)	nd_2	normal (data not shown)
hspa13	CRISPR	at 5 dpf, small or no swim bladder (Fig. 2)	normal (S.Fig. 5)	impaired (Fig. 3)
snrnp25	CRISPR	at 5 dpf, small eye, no swim bladder (Fig. 2)	impaired (S.Fig. 3)	impaired (S.Fig. 3)
snrnp48	CRISPR	at 5 dpf, small eye, no swim bladder (Fig. 2)	impaired (S.Fig. 2)	nd_3
taf5	CRISPR	at 5 dpf, small head, no swim bladder (Fig. 2)	impaired (S.Fig. 2)	nd_3
rps20	intron 1	at 5 dpf, small head, small eyes, edema, no swim bladder, short body (Fig. 2)	impaired (S.Fig. 2)	nd_3
etf1	exon 2	at 5 dpf, small head, small eyes, edema, no swim bladder (Fig. 2)	impaired (S.Fig. 2)	nd_3
hspd1	intron 1	at 5 dpf, small or no swim bladder (published as la026911 in Pei & Burgess, npj Reg Med 2016)	normal (Pei & Burgess, npj Reg Med 2016)	impaired (Pei & Burgess, npj Reg Med 2016)
prps1a	intron 1	at 5 dpf, small head and eyes (published as la015591 in Pei & Burgess, Sci Rep 2016)	impaired (S.Fig. 3)	impaired (S.Fig. 3)
prps1ab	intron 1/ZFN	at 5 dpf, small head and eyes (published as la015591/hg19 in Pei & Burgess, Sci Rep 2016)	impaired (Pei & Burgess, Sci Rep 2016)	nd_3
smo	exon 1	similar to that in b641.	nd_1	nd_1
sec61al1	exon 1	similar to that in hi1058.	impaired (S.Fig. 2)	nd_3
kri1l	exon 1	similar to that in hi2155.	nd_2	normal (data not shown)
eif4a1a	intron 1	similar to that in hi2596	impaired (S. Fig. 2)	nd_3
rpa1	intron 2	similar to that in hi2618	impaired (S. Fig. 2)	nd_3
hdac1	CRISPR	similar to that in hi2628	impaired (S.Fig. 3)	impaired (S.Fig. 3)
mcm7	intron 1	similar to that in hi2704	impaired (S.Fig. 2)	nd_3
tcf7l1a	exon 3	similar to that in m881	nd_2	normal (data not shown)
cdh1	intron 1	similar to that in rk3	nd_1	nd_1
rnpc3	intron 1	similar to that in S846	normal (S. Fig. 5)	impaired (Fig. 3)
lef1	exon 1	similar to that in U767 and nl2.	no tail neuromasts (data not shown)	normal (data not shown)
nd_1: not determined, because the mutants were too sick to be assayed.
nd_2: not determined, because the mutants showed normal hair cell regeneration (presumably with normal hair cell development).
nd_3: not determined, likely they are not regeneration-specific mutations because of the impaired hair cell development.
