# Supplementary material for: Guided genetic screen to identify genes essential in the regeneration of hair cells and other tissues
Source: NPJ Regen Med. 2018 Jun 4;3:11. doi: 10.1038/s41536-018-0050-7 (PMC5986822; doi:10.1038/s41536-018-0050-7)
Supplement: Supplementary file 12 — Supplemental table 3 [file 41536_2018_50_MOESM12_ESM.xlsx]

## Sheet: Sheet1
Primers used for probe synthesis
hspe1-T3	ATTAACCCTCACTAAAGGGACGGACGCGGTTTTCTTAAAGA
hspe1-T7	TAATACGACTCACTATAGGGAGACGTACTCCGGCAACAAAACT
hspa13-T3	ATTAACCCTCACTAAAGGGAATCCTGGCTCTACTTCTGGC
hspa13-T7	TAATACGACTCACTATAGGGAGACTGTGGGCTCATTGATCACC
rnpc3-T3	ATTAACCCTCACTAAAGGGATCGAAAACTGCGGAAAAGGG
rnpc3-T7	TAATACGACTCACTATAGGGAGAAACGGAGATGGCAGGTTCAT
smn1-T3	ATTAACCCTCACTAAAGGGAGCACGTTGGACTTGGGAAAT
smn1-T7	TAATACGACTCACTATAGGGAGAAGGTCACTGAGGTTCTGCTC
gemin5-T3	ATTAACCCTCACTAAAGGGAGCTCAATCTGATGGCTTCTGG
gemin5-T7	TAATACGACTCACTATAGGGAGATGCAGTTCCATATTTGCGCA
Primers used for qPCR
hspd1-qF	AATGCTGGAGTTGAAGGCTC
hspd1-qR	AGCGGTGGACAAGAGAGATG
hspe1-qF	GGGTCGGTAGGGATTGTCTT
hspe1-qR	AACACACGGTCAAACATGGG
hspa13-qF	GGTTCTGTCATCCTGGCTCT
hspa13-qR	AATGACACCACACTCGGGAT
rnpc3-qF	CGAAAGAAGCGCACAGAAGG
rnpc3-qR	AACCAGGGCAGTCACTTCAG
smn1-qF	CAGAAGTCCGGTCATGCAAA
smn1-qR	TGGAATCATGGGAGGCCATC
gemin5-qF	AGTCTCTATCTGCGCTCACC
gemin5-qR	TTTGCGCAATAAAGCTGTGG
mgat5-qF	AAGCAGGTGTGTCAAGAGGA
mgat5-qR	AGGTCGGACTGAAACACACA
